# Supplementary material for: Triple Therapy De-Escalation and Withdrawal of Inhaled Corticosteroids to Dual Bronchodilator Therapy in Patients with Chronic Obstructive Pulmonary Disease (COPD): A Systematic Review and Meta-Analysis
Source: J Clin Med. 2024 Oct 18;13(20):6199. doi: 10.3390/jcm13206199 (PMC11508213; doi:10.3390/jcm13206199)
Supplement: Supplementary file 1 [file jcm-13-06199-s001.zip]

Archive with 1 entries (1 files):
- jcm-3214726-supplementary.pdf
